# Supplementary material for: Exploring evolution of maximum growth rates in plankton
Source: J Plankton Res. 2020 Sep 4;42(5):497–513. doi: 10.1093/plankt/fbaa038 (PMC7484936; doi:10.1093/plankt/fbaa038)
Supplement: Flynn_Skibinski_Supplementary_Table_rev_July_2020_FINAL_fbaa038 [file flynn_skibinski_supplementary_table_rev_july_2020_final_fbaa038.xlsx]

## Sheet: Parameters and Variables
		Flynn & Skibinski: Supplementary Table
		Description of parameters used and their descriptions, and the values used in different simulations
		Parameters		Fig. 3; Fig. 4	Fig. 5A	Fig. 5B	Fig. 6A	Fig. 6B	Fig. 7; Fig. 8	Fig. 9	Fig. 10 A,B	Fig. 10 C,D	Fig. 10 E,F
				Phyto Chemostat	Time course	Time course	Time course	Time course	NPZZ	Time course	Time course	Time course	Time course
		Name	Description and units	150 factorial simulations	CRconst changes	Dep changes	evol lower and higher; mc lower	evol lower and higher; mc higher	200 simulations over parameter space	Tdif changes abruptly	CRconst fluctuates	Tdif fluctuates	CRconst and Tdif fluctuate
		abco_Chl	light absorbance coefficient for chlorophyll (m2 (mg Chl)-1)	0.02	0.02	0.02	0.02	0.02	0.02	0.02	0.02	0.02	0.02
		aClos	closure rate constant (d-1)	0	0	0	0	0	0	0	0	0	0
		AE	assimilation efficiency (dl3)	0.6	0.55	0.55	0.55	0.55	0.6	0.5	0.5	0.5	0.5
		alpha	slope of Chl-specific PE curve ((m2 g-1 chl.a)*(gC µmol-1 photon))	7e-06	7e-06	7e-06	7e-06	7e-06	7e-06	7e-06	7e-06	7e-06	7e-06
		mcPhyto	coefficient for SfG related intrinsic mortality (dl)	0,1.2	0	0	0	1	0-0.4	0.2	0.2	0.2	0.2
		mcZoo1,mcZoo2	coefficient for SfG related intrinsic mortality (dl)		0	0	0	1	0-0.2	0.1	0.1	0.1	0.1
		λPhyto	control constant to adjust value of evol (dl)	0.5	0.5	0.5	0.5,1	0.5,1	0.5	0.5	0.5	0.5	0.5
		λZoo1,λZoo2	control constant to adjust value of evol (dl)		0.5	0.5	0.5,1	0.5,1	0.5	0.5	0.5	0.5	0.5
		attco_W	absorbance coefficient for growth medium (m-1)	0.05	0.05	0.05	0.05	0.05	0.05	0.05	0.05	0.05	0.05
			catabolic respiration coefficient for Phyto (dl)	0.05-0.252	0.25,0.1,0.25	0.125	0.1	0.1	0.05-0.25	0.05-0.25	0.05-0.25	0.05	0.05-0.25
		,	catabolic respiration coefficient for Zoo1, Zoo2 (dl)		0.25,0.1,0.25	0.125	0.1	0.1	0.05-0.25	0.05-0.25	0.05-0.25	0.05	0.05-0.25
		ChlC	mass ratio content of chlorophyll:C in the phytoplankton (g Chl (g C)-1)	0.06	0.06	0.06	0.06	0.06	0.06	0.06	0.06	0.06	0.06
		,	capture rate parameter for zooplankton Z1 feeding on P and on Z1 (mg N mg N-1 d-1)/(mg N m-3)		0.21	0.21	0.21	0.21	0.06-0.3	0.18	0.18	0.18	0.18
		,	capture rate parameter for zooplankton Z2 feeding on Z1 and on Z2 (mg N mg N-1 d-1)/(mg N m-3)		0.28	0.28	0.28	0.28	0.08-0.4	0.24	0.24	0.24	0.24
		Dep	mixed layer water (optical) depth (m)	5	25	45,5,45	25	25	5-100	25	25	25	25
		Dil	dilution rate (d-1)	0.2-12	0.05	0.05	0.05	0.05	0.05	0.05	0.05	0.05	0.05
		NC	mass ratio content of N-biomass:C in the phytoplankton (g N (g C)-1)	0.15	0.15	0.15	0.15	0.15	0.15	0.15	0.15	0.15	0.15
		NInit1	initial concentration of external N (mg N m-3)	70	70	70	70	70	7-700	700	700	700	700
		PFD	surface irradiance (µmol photon m-2 s-1), continuous (500) or 12 hour light dark cycle (1000:0)	500	0,1000	0,1000	0,1000	0,1000	0,1000	0,1000	0,1000	0,1000	0,1000
		SDA	SDA for assimilation of N from food		0.3	0.3	0.3	0.3	0.3	0.3	0.3	0.3	0.3
		Initial value	initial value of Pumax (mg N mg N-1 d-1)	1	1	1	1	1	1	5.6	5.6	5.6	5.6
		Initial value ,	initial value of UmaxZ1 and UmaxZ2 (mg N mg N-1 d-1)		0.5	0.5	0.5	0.5	0.5	2.5, 0.8	2.5, 0.8	2.5, 0.8	2.5, 0.8
			reference affinity assuming division per day and Kg=0.25uM (mg N m-3)	0.198	0.198	0.198	0.198	0.198	0.198	0.198	0.198	0.198	0.198
		CRexp	exponent for in Phyto loss associated with catabolic expense (dl)	0.6,1,1.4	1	1	1	1	1	1	1	1	1
		Q10Phyto, Q10Zoo1, Q10Z002	multiplier for rate changes per 10oC in Arrhenius equation (dl)							2		2	2
		Tdif	temperature (T) minus reference temperature (RT) in Arrhenius equation (oC)							0,5,0	0	0-6.55	0-6.55
		1Unless stated otherwise, initial values of P, Z1, and Z2 are respectively 0.05 x Ninit, 0.01 x initN, and 0.01 x initN
		2Five values equally spaced along the given range
		3dl, dimensionless
